# Supplementary material for: B cell intrinsic expression of IFNλ receptor suppresses the acute humoral immune response to experimental blood-stage malaria
Source: Virulence. 2020 Jun 7;11(1):594–606. doi: 10.1080/21505594.2020.1768329 (PMC7549950; doi:10.1080/21505594.2020.1768329)
Supplement: Supplemental Material [file KVIR_A_1768329_SM2806.xlsx]

## Sheet: Sheet1
Supplemental Table 1:
Fluorophore	Protein target	Clone	Manufacturer
T-cell Panel
APC	GP66+ tetramer	n/a	n/a
AF700	CD44	IM7	eBioscience
PE	CXCR5	2g8	eBioscience
PE-e594	b220	RA4-682	BD
FITC	PD1	J43	eBioscience
BV421	CXCR3	173	BD
BV510	CD4	RM4-5	BD
BV605	CCR-7-bio	4B17	BD
BV711	CD8	53-6.7	BD
BV786	CD62L	MEL14	BD
BUV385	Thy1.2	53-2.1	BD
B cell Panel
APC	IgM	II/41	BD
PE-Cy5	Decoy	n/a	n/a
AF700	CD38	90	eBioscience
PE	MSP-tetramer	n/a	n/a
Pe-Cy7	CD73	Ty11.8	eBioscience
FITC	CD80	16-10A1	Biolegend
PerCP5.5	CD4	RM 4-5	BD
e450	GL7	GL7	eBioscience
BV605	CD138	281-2	BD
BV650	IgD	11-26-2a	BD
BV711	CD19	1D3	BD
BUV395	Thy1.2	53-21	BD
Congenic Markers
BV650	CD45.1	A20	BD
FITC	CD45.2	104	Biolegend
Parasitemia
APC	CD45	R17217	BD
FITC	Ter119	Ter119	BD
PE	CD71	30-F11	eBioscience
